# Supplementary material for: Benchmarking computational variant effect predictors by their ability to infer human traits
Source: Genome Biol. 2024 Jul 1;25:172. doi: 10.1186/s13059-024-03314-7 (PMC11218265; doi:10.1186/s13059-024-03314-7)
Supplement: Supplementary file 1 — Additional file 1. A list of the gene-trait combinations used to assess predictor performance in the UK Biobank and All of Us cohorts (Table S1). [file 13059_2024_3314_MOESM1_ESM.xlsx]

## Sheet: Table S1
Gene	Ensembl gene ID	UKB trait description	UKB field ID	All of Us trait description	All of Us ID	Matched in All of Us	Note
SMAD6	ENSG00000137834	6mm weak meridian (right)	5098	N/A	N/A	No	Trait missing in All of Us
GPT	ENSG00000167701	Alanine aminotransferase	30620	Alanine aminotransferase | Serum or Plasma | Chemistry - non-challenge	37047736	Yes
ABCB11	ENSG00000073734	Alkaline phosphatase	30610	Alkaline phosphatase [Enzymatic activity/volume] in Serum or Plasma, Alkaline phosphatase [Enzymatic activity/volume] in Blood	3035995, 3001110	Yes
ALPL	ENSG00000162551	Alkaline phosphatase	30610	Alkaline phosphatase [Enzymatic activity/volume] in Serum or Plasma, Alkaline phosphatase [Enzymatic activity/volume] in Blood	3035995, 3001110	Yes
ASGR1	ENSG00000141505	Alkaline phosphatase	30610	Alkaline phosphatase [Enzymatic activity/volume] in Serum or Plasma, Alkaline phosphatase [Enzymatic activity/volume] in Blood	3035995, 3001110	Yes
GPLD1	ENSG00000112293	Alkaline phosphatase	30610	Alkaline phosphatase [Enzymatic activity/volume] in Serum or Plasma, Alkaline phosphatase [Enzymatic activity/volume] in Blood	3035995, 3001110	Yes
ABCA1	ENSG00000165029	Apolipoprotein A	30630	Apolipoprotein A-I [Mass/volume] in Serum or Plasma	3008364	Yes
ANGPTL3	ENSG00000132855	Apolipoprotein A	30630	Apolipoprotein A-I [Mass/volume] in Serum or Plasma	3008364	No	< 10 carriers for gene-trait pair All of Us
LCAT	ENSG00000213398	Apolipoprotein A	30630	Apolipoprotein A-I [Mass/volume] in Serum or Plasma	3008364	No	< 10 carriers for gene-trait pair All of Us
PCSK9	ENSG00000169174	Apolipoprotein B	30640	Apolipoprotein B [Mass/volume] in Serum or Plasma	3014791	No	< 10 carriers for gene-trait pair All of Us
GOT1	ENSG00000120053	Aspartate aminotransferase	30650	Aspartate aminotransferase | Serum or Plasma | Chemistry - non-challenge	37059000	Yes
ACAD11	ENSG00000240303	Body mass index (BMI)	21001	Body mass index (BMI) [Ratio]	3038553	Yes
ALDH16A1	ENSG00000161618	Body mass index (BMI)	21001	Body mass index (BMI) [Ratio]	3038553	Yes
APBA1	ENSG00000107282	Body mass index (BMI)	21001	Body mass index (BMI) [Ratio]	3038553	Yes
ARID4B	ENSG00000054267	Body mass index (BMI)	21001	Body mass index (BMI) [Ratio]	3038553	Yes
BRSK2	ENSG00000174672	Body mass index (BMI)	21001	Body mass index (BMI) [Ratio]	3038553	Yes
BSN	ENSG00000164061	Body mass index (BMI)	21001	Body mass index (BMI) [Ratio]	3038553	Yes
CDC42SE1	ENSG00000197622	Body mass index (BMI)	21001	Body mass index (BMI) [Ratio]	3038553	Yes
CLDN10	ENSG00000134873	Body mass index (BMI)	21001	Body mass index (BMI) [Ratio]	3038553	Yes
CNIH2	ENSG00000174871	Body mass index (BMI)	21001	Body mass index (BMI) [Ratio]	3038553	Yes
DIS3L	ENSG00000166938	Body mass index (BMI)	21001	Body mass index (BMI) [Ratio]	3038553	Yes
FAM160A1	ENSG00000164142	Body mass index (BMI)	21001	Body mass index (BMI) [Ratio]	3038553	Yes
GOLGA8O	ENSG00000206127	Body mass index (BMI)	21001	Body mass index (BMI) [Ratio]	3038553	No	< 10 carriers for gene-trait pair All of Us
LYPLAL1	ENSG00000143353	Body mass index (BMI)	21001	Body mass index (BMI) [Ratio]	3038553	Yes
MSC	ENSG00000178860	Body mass index (BMI)	21001	Body mass index (BMI) [Ratio]	3038553	Yes
NT5C1A	ENSG00000116981	Body mass index (BMI)	21001	Body mass index (BMI) [Ratio]	3038553	Yes
PIGK	ENSG00000142892	Body mass index (BMI)	21001	Body mass index (BMI) [Ratio]	3038553	Yes
PRRC1	ENSG00000164244	Body mass index (BMI)	21001	Body mass index (BMI) [Ratio]	3038553	Yes
RAB35	ENSG00000111737	Body mass index (BMI)	21001	Body mass index (BMI) [Ratio]	3038553	Yes
TEX22	ENSG00000226174	Body mass index (BMI)	21001	Body mass index (BMI) [Ratio]	3038553	Yes
TMEM150B	ENSG00000180061	Body mass index (BMI)	21001	Body mass index (BMI) [Ratio]	3038553	Yes
TXNDC16	ENSG00000087301	Body mass index (BMI)	21001	Body mass index (BMI) [Ratio]	3038553	Yes
VPS52	ENSG00000223501	Body mass index (BMI)	21001	Body mass index (BMI) [Ratio]	3038553	Yes
CRP	ENSG00000132693	C-reactive protein	30710	C reactive protein [Mass/volume] in Serum or Plasma	3020460	Yes
ANGPTL3	ENSG00000132855	Cholesterol	30690	Cholesterol [Mass/volume] in Serum or Plasma	3027114	Yes
PCSK9	ENSG00000169174	Cholesterol	30690	Cholesterol [Mass/volume] in Serum or Plasma	3027114	Yes
COL6A1	ENSG00000142156	Corneal hysteresis mean	5264	N/A	N/A	No	Trait missing in All of Us
COL6A1	ENSG00000142156	Corneal resistance factor mean	5265	N/A	N/A	No	Trait missing in All of Us
COL6A3	ENSG00000163359	Corneal resistance factor mean	5265	N/A	N/A	No	Trait missing in All of Us
CST3	ENSG00000101439	Cystatin C	30720	Cystatin C	40796112	No	< 10 carriers for gene-trait pair All of Us
IL33	ENSG00000137033	Eosinophil count	30150	Eosinophils [#/volume] | Blood | Hematology and Cell Counts	37060474	Yes
TET2	ENSG00000168769	Eosinophil count	30150	Eosinophils [#/volume] | Blood | Hematology and Cell Counts	37060474	Yes
IL33	ENSG00000137033	Eosinophil percentage	30210	Eosinophils/100 leukocytes | Blood | Hemotology and Cell Counts	37054465	Yes
GCK	ENSG00000106633	Glucose	30740	Glucose [mass/volume] in Blood, Glucose [mass/volume] in Serum or Plasma, Glucose [mass/volume] in Venous blood, Glucose measurement blood, Glucose [Mass/volume] in Serum Plasma or Blood	3000483, 3004501, 3033408, 4144235, 44816672	Yes
GIGYF1	ENSG00000146830	Glucose	30740	Glucose [mass/volume] in Blood, Glucose [mass/volume] in Serum or Plasma, Glucose [mass/volume] in Venous blood, Glucose measurement blood, Glucose [Mass/volume] in Serum Plasma or Blood	3000483, 3004501, 3033408, 4144235, 44816672	Yes
MLXIPL	ENSG00000009950	Glucose	30740	Glucose [mass/volume] in Blood, Glucose [mass/volume] in Serum or Plasma, Glucose [mass/volume] in Venous blood, Glucose measurement blood, Glucose [Mass/volume] in Serum Plasma or Blood	3000483, 3004501, 3033408, 4144235, 44816672	Yes
GCK	ENSG00000106633	Glycated haemoglobin	30750	Hemoglobin A1c/Hemoglobin.total in Blood, Hemoglobin A1c/Hemoglobin.total in Blood by HPLC	3004410, 3005673	Yes
SLC45A2	ENSG00000164175	Hair colour (natural, before greying): Blonde	1747_1	N/A	N/A	No	Trait missing in All of Us
MC1R	ENSG00000258839	Hair colour (natural, before greying): Red	1747_2	N/A	N/A	No	Trait missing in All of Us
ABCA1	ENSG00000165029	HDL cholesterol	30760	Cholesterol in HDL | Serum or Plasma | Chemistry - non-challenge	37035033	Yes
ANGPTL3	ENSG00000132855	HDL cholesterol	30760	Cholesterol in HDL | Serum or Plasma | Chemistry - non-challenge	37035033	Yes
ANGPTL8	ENSG00000130173	HDL cholesterol	30760	Cholesterol in HDL | Serum or Plasma | Chemistry - non-challenge	37035033	Yes
APOA5	ENSG00000110243	HDL cholesterol	30760	Cholesterol in HDL | Serum or Plasma | Chemistry - non-challenge	37035033	Yes
APOC3	ENSG00000110245	HDL cholesterol	30760	Cholesterol in HDL | Serum or Plasma | Chemistry - non-challenge	37035033	Yes
CD36	ENSG00000135218	HDL cholesterol	30760	Cholesterol in HDL | Serum or Plasma | Chemistry - non-challenge	37035033	Yes
CEP57	ENSG00000166037	HDL cholesterol	30760	Cholesterol in HDL | Serum or Plasma | Chemistry - non-challenge	37035033	Yes
CETP	ENSG00000087237	HDL cholesterol	30760	Cholesterol in HDL | Serum or Plasma | Chemistry - non-challenge	37035033	Yes
LCAT	ENSG00000213398	HDL cholesterol	30760	Cholesterol in HDL | Serum or Plasma | Chemistry - non-challenge	37035033	Yes
LIPC	ENSG00000166035	HDL cholesterol	30760	Cholesterol in HDL | Serum or Plasma | Chemistry - non-challenge	37035033	Yes
LPL	ENSG00000175445	HDL cholesterol	30760	Cholesterol in HDL | Serum or Plasma | Chemistry - non-challenge	37035033	Yes
NR1H3	ENSG00000025434	HDL cholesterol	30760	Cholesterol in HDL | Serum or Plasma | Chemistry - non-challenge	37035033	Yes
PDE3B	ENSG00000152270	HDL cholesterol	30760	Cholesterol in HDL | Serum or Plasma | Chemistry - non-challenge	37035033	Yes
PLIN1	ENSG00000166819	HDL cholesterol	30760	Cholesterol in HDL | Serum or Plasma | Chemistry - non-challenge	37035033	Yes
SCARB1	ENSG00000073060	HDL cholesterol	30760	Cholesterol in HDL | Serum or Plasma | Chemistry - non-challenge	37035033	Yes
MEPE	ENSG00000152595	Heel bone mineral density	3148	N/A	N/A	No	Trait missing in All of Us
ADAMTS17	ENSG00000140470	Height (cm)	12144	Body height	3036277	Yes
ADAMTS6	ENSG00000049192	Height (cm)	12144	Body height	3036277	Yes
ANGPTL2	ENSG00000136859	Height (cm)	12144	Body height	3036277	Yes
DTL	ENSG00000143476	Height (cm)	12144	Body height	3036277	Yes
IRS1	ENSG00000169047	Height (cm)	12144	Body height	3036277	Yes
NF1	ENSG00000196712	Height (cm)	12144	Body height	3036277	Yes
NPR2	ENSG00000159899	Height (cm)	12144	Body height	3036277	Yes
PAPPA	ENSG00000182752	Height (cm)	12144	Body height	3036277	Yes
PIEZO1	ENSG00000103335	Height (cm)	12144	Body height	3036277	Yes
SCUBE3	ENSG00000146197	Height (cm)	12144	Body height	3036277	Yes
ZFAT	ENSG00000066827	Height (cm)	12144	Body height	3036277	Yes
PALB2	ENSG00000083093	ICD10 C50: Malignant neoplasm of breast	41270_C50	ICD10 C50: Malignant neoplasm of breast	1567537	Yes
JAK2	ENSG00000096968	ICD10 D45: Polycythaemia vera	41270_D45	ICD10 D45: Polycythemia vera	35206666	Yes
LDLR	ENSG00000130164	ICD10 I25.1: Atherosclerotic heart disease of native coronary artery	41270_I251	ICD10 I25.1: Atherosclerotic heart disease of native coronary artery	1569134	Yes
PIEZO1	ENSG00000103335	ICD10 I83.9: Asymptomatic varicose veins of lower extremities	41270_I839	ICD10 I83.9: Asymptomatic varicose veins of lower extremities	1569399	Yes
KRT5	ENSG00000186081	ICD10 L90.5: Scar conditions and fibrosis of skin	41270_L905	ICD10 L90.5: Scar conditions and fibrosis of skin	35208686	Yes
SMAD6	ENSG00000137834	ICD10 M50: Cervical disc disorders	41270_M50	ICD10 M50: Cervical disc disorders	1570683	Yes
COL4A4	ENSG00000081052	ICD10 R31: Hematuria	41270_R31	ICD10 R31: Hematuria	1572227	Yes
BRCA1	ENSG00000012048	ICD10 Z40.0: Encounter for prophylactic surgery for risk factors related to malignant neoplasms	41270_Z400	ICD10 Z40.0: Encounter for prophylactic surgery for risk factors related to malignant neoplasms	1576078	Yes
MLH1	ENSG00000076242	ICD10 Z85.0: Personal history of malignant neoplasm of digestive organs	41270_Z850	ICD10 Z85.0: Personal history of malignant neoplasm of digestive organs	1576206	Yes
GHSR	ENSG00000121853	Insulin-like growth factor-1 (IGF-1)	30770	Insulin-like growth factor-1 [Mass/volume] in Serum of Plasma, Insulin-like growth factor-1 [Mass/volume] in Blood	3013273, 3007922	No	< 10 carriers for gene-trait pair All of Us
GIGYF1	ENSG00000146830	Insulin-like growth factor-1 (IGF-1)	30770	Insulin-like growth factor-1 [Mass/volume] in Serum of Plasma, Insulin-like growth factor-1 [Mass/volume] in Blood	3013273, 3007922	Yes
JAK2	ENSG00000096968	Insulin-like growth factor-1 (IGF-1)	30770	Insulin-like growth factor-1 [Mass/volume] in Serum of Plasma, Insulin-like growth factor-1 [Mass/volume] in Blood	3013273, 3007922	Yes
ZNF12	ENSG00000164631	Insulin-like growth factor-1 (IGF-1)	30770	Insulin-like growth factor-1 [Mass/volume] in Serum of Plasma, Insulin-like growth factor-1 [Mass/volume] in Blood	3013273, 3007922	Yes
ABCG5	ENSG00000138075	LDL direct	30780	Cholesterol in LDL | Serum or Plasma | Chemistry - non-challenge	37026687	Yes
ANGPTL3	ENSG00000132855	LDL direct	30780	Cholesterol in LDL | Serum or Plasma | Chemistry - non-challenge	37026687	Yes
GIGYF1	ENSG00000146830	LDL direct	30780	Cholesterol in LDL | Serum or Plasma | Chemistry - non-challenge	37026687	Yes
LDLR	ENSG00000130164	LDL direct	30780	Cholesterol in LDL | Serum or Plasma | Chemistry - non-challenge	37026687	Yes
PCSK9	ENSG00000169174	LDL direct	30780	Cholesterol in LDL | Serum or Plasma | Chemistry - non-challenge	37026687	Yes
RRBP1	ENSG00000125844	LDL direct	30780	Cholesterol in LDL | Serum or Plasma | Chemistry - non-challenge	37026687	Yes
PDE3B	ENSG00000152270	Left ventricular end diastolic volume	22421	N/A	N/A	No	Trait missing in All of Us
GMPR	ENSG00000137198	Mean corpuscular haemoglobin	30050	Erythrocyte mean corpuscular hemoglobin	37068065	Yes
KLF1	ENSG00000105610	Mean corpuscular haemoglobin	30050	Erythrocyte mean corpuscular hemoglobin	37068065	Yes
TMPRSS6	ENSG00000187045	Mean corpuscular haemoglobin	30050	Erythrocyte mean corpuscular hemoglobin	37068065	Yes
KLF1	ENSG00000105610	Mean corpuscular volume	30040	Erythrocyte mean corpuscular volume	37065843	Yes
GP1BA	ENSG00000185245	Mean platelet (thrombocyte) volume	30100	Platelet mean volume, Platelet mean volume [Entitic volume] in Blood by Automated count	37071701, 3043111	Yes
GP1BB	ENSG00000203618	Mean platelet (thrombocyte) volume	30100	Platelet mean volume, Platelet mean volume [Entitic volume] in Blood by Automated count	37071701, 3043111	Yes
GP9	ENSG00000169704	Mean platelet (thrombocyte) volume	30100	Platelet mean volume, Platelet mean volume [Entitic volume] in Blood by Automated count	37071701, 3043111	Yes
IQGAP2	ENSG00000145703	Mean platelet (thrombocyte) volume	30100	Platelet mean volume, Platelet mean volume [Entitic volume] in Blood by Automated count	37071701, 3043111	Yes
TUBB1	ENSG00000101162	Mean platelet (thrombocyte) volume	30100	Platelet mean volume, Platelet mean volume [Entitic volume] in Blood by Automated count	37071701, 3043111	Yes
RHAG	ENSG00000112077	Mean sphered cell volume	30270	N/A	N/A	No	Trait missing in All of Us
STAB1	ENSG00000010327	Median T2star in caudate (left)	25028	N/A	N/A	No	Trait missing in All of Us
STAB1	ENSG00000010327	Median T2star in putamen (left)	25030	N/A	N/A	No	Trait missing in All of Us
STAB1	ENSG00000010327	Median T2star in putamen (right)	25031	N/A	N/A	No	Trait missing in All of Us
LDLR	ENSG00000130164	Medication for cholesterol, blood pressure, diabetes,<br>or take exogenous hormones: Cholesterol lowering medication	6153_1	Are you currently prescribed medications and/or receiving treatment for high cholesterol?	43528793	Yes
IL17RA	ENSG00000177663	Monocyte count	30130	Monocyte count	37040193	Yes
LDLR	ENSG00000130164	Non-cancer illness code, self-reported: high cholesterol	20002_1473	N/A	N/A	No	Trait missing in All of Us
ALPL	ENSG00000162551	Phosphate	30810	Phosphate [Mass/volume] in Serum or Plasma	3011904	Yes
GP1BB	ENSG00000203618	Platelet count	30080	Platelets [#/volume] in Blood, Platelets [#/volume] in Blood by Automated Count	3007461, 3024929	Yes
GP9	ENSG00000169704	Platelet count	30080	Platelets [#/volume] in Blood, Platelets [#/volume] in Blood by Automated Count	3007461, 3024929	Yes
ITGA2B	ENSG00000005961	Platelet count	30080	Platelets [#/volume] in Blood, Platelets [#/volume] in Blood by Automated Count	3007461, 3024929	Yes
JAK2	ENSG00000096968	Platelet count	30080	Platelets [#/volume] in Blood, Platelets [#/volume] in Blood by Automated Count	3007461, 3024929	Yes
MPL	ENSG00000117400	Platelet count	30080	Platelets [#/volume] in Blood, Platelets [#/volume] in Blood by Automated Count	3007461, 3024929	Yes
TUBB1	ENSG00000101162	Platelet count	30080	Platelets [#/volume] in Blood, Platelets [#/volume] in Blood by Automated Count	3007461, 3024929	Yes
CHEK2	ENSG00000183765	Platelet crit	30090	Platelet hematocrit measure	4097621	No	< 10 carriers for gene-trait pair All of Us
JAK2	ENSG00000096968	Platelet crit	30090	Platelet hematocrit measure	4097621	No	< 10 carriers for gene-trait pair All of Us
ASXL1	ENSG00000171456	Platelet distribution width	21001	Platelet distribution width	44787151	No	< 10 carriers for gene-trait pair All of Us
TUBB1	ENSG00000101162	Platelet distribution width	30110	Platelet distribution width	44787151	No	< 10 carriers for gene-trait pair All of Us
KLF1	ENSG00000105610	Red blood cell (erythrocyte) distribution width	30070	Erythrocyte distribution width | Red Blood Cells | Hematology and Cell Counts	37041261	Yes
HBB	ENSG00000244734	Red blood cell erythrocyte count	30010	Erythrocytes [#/volume] in Blood, Erythrocytes {#/volume] in Blood by Automated count	3026361, 3020416	Yes
ASXL1	ENSG00000171456	Red blood cell erythrocyte distribution width	30070	Erythrocyte distribution width	37041261	Yes
HBB	ENSG00000244734	Red blood cell erythrocyte distribution width	30070	Erythrocyte distribution width	37041261	Yes
SHBG	ENSG00000129214	SHBG	30830	Sex hormone binding globulin [Moles/volume] in Serum or Plasma	3004248	Yes
PDE3B	ENSG00000152270	Stroke volume	22423	Stroke volume	4231869	No	< 10 carriers for gene-trait pair All of Us
LDLR	ENSG00000130164	Treatment/medication code: atorvastatin	20003_1141146234	Atorvastatin	1545958	Yes
ANGPTL3	ENSG00000132855	Triglycerides	30870	Triglyceride [Mass/volume] in Serum or Plasma	3022192	Yes
ANGPTL4	ENSG00000167772	Triglycerides	30870	Triglyceride [Mass/volume] in Serum or Plasma	3022192	Yes
ANGPTL8	ENSG00000130173	Triglycerides	30870	Triglyceride [Mass/volume] in Serum or Plasma	3022192	Yes
APOA5	ENSG00000110243	Triglycerides	30870	Triglyceride [Mass/volume] in Serum or Plasma	3022192	Yes
APOC3	ENSG00000110245	Triglycerides	30870	Triglyceride [Mass/volume] in Serum or Plasma	3022192	Yes
LPL	ENSG00000175445	Triglycerides	30870	Triglyceride [Mass/volume] in Serum or Plasma	3022192	Yes
PDE3B	ENSG00000152270	Triglycerides	30870	Triglyceride [Mass/volume] in Serum or Plasma	3022192	Yes
SLC22A12	ENSG00000197891	Urate	30880	Urate | Serum or Plasma | Chemistry - non-challenge	37029793	Yes
SLC2A9	ENSG00000109667	Urate	30880	Urate | Serum or Plasma | Chemistry - non-challenge	37029793	Yes
BSN	ENSG00000164061	Weight (kg)	21002	Body weight	3025315	Yes
