# Supplementary material for: Benchmarking computational variant effect predictors by their ability to infer human traits
Source: Genome Biol. 2024 Jul 1;25:172. doi: 10.1186/s13059-024-03314-7 (PMC11218265; doi:10.1186/s13059-024-03314-7)
Supplement: Supplementary file 2 — Additional file 2. A list of the 24 predictors assessed in this study (Table S2). [file 13059_2024_3314_MOESM2_ESM.xlsx]

## Sheet: Table S2
Predictor	Year	DOI	Source
AlphaMissense	2023	10.1126/science.adg7492	https://github.com/google-deepmind/alphamissense
CADD	2014	10.1038/ng.2892	dbNSFP v4
CADD v1.7	2024	10.1093/nar/gkad989	Precomputed scores provided by authors
DANN	2015	10.1093/bioinformatics/btu703	dbNSFP v4
Eigen	2016	10.1038/ng.3477	dbNSFP v4
ESM1b	2023	10.1038/s41588-023-01465-0	https://huggingface.co/spaces/ntranoslab/esm_variants
ESM-1v	2021	10.1101/2021.07.09.450648	Generously provided by Benjamin Livesey & Joseph Marsh
FATHMM	2013	10.1002/humu.22225	dbNSFP v4
GenoCanyon	2015	10.1038/srep10576	dbNSFP v4
LRT	2009	10.1101/gr.092619.109	dbNSFP v4
M-CAP	2016	10.1038/ng.3703	dbNSFP v4
MetaLR	2015	10.1093/hmg/ddu733	dbNSFP v4
MetaSVM	2015	10.1093/hmg/ddu733	dbNSFP v4
MPC	2017	10.1101/148353	dbNSFP v4
MutationTaster	2014	10.1038/nmeth.2890	dbNSFP v4
MutPred2	2020	10.1038/s41467-020-19669-x	Precomputed scores provided by authors
MVP	2021	10.1038/s41467-020-20847-0	dbNSFP v4
PolyPhen-2	2010	10.1038/nmeth0410-248	dbNSFP v4
PrimateAI	2018	10.1038/s41588-018-0167-z	dbNSFP v4
PROVEAN	2012	10.1371/journal.pone.0046688	dbNSFP v4
REVEL	2016	10.1016/j.ajhg.2016.08.016	dbNSFP v4
SIFT	2016	10.1038/nprot.2015.123	dbNSFP v4
SiPhy	2009	10.1093/bioinformatics/btp190	dbNSFP v4
VARITY	2021	10.1016/j.ajhg.2021.08.012	dbNSFP v4
