# Supplementary material for: Benchmarking computational variant effect predictors by their ability to infer human traits
Source: Genome Biol. 2024 Jul 1;25:172. doi: 10.1186/s13059-024-03314-7 (PMC11218265; doi:10.1186/s13059-024-03314-7)
Supplement: Supplementary file 3 — Additional file 3. The number of variants (by gene) for which each predictor provided scores in the UK Biobank (Table S3) and All of Us (Table S4) cohorts. [file 13059_2024_3314_MOESM3_ESM.xlsx]

## Sheet: Table S3
Gene	alphaMissense	CADD	CADD v1.7	DANN	ESM1b	ESM-1v	EVE	Eigen	FATHMM	GenoCanyon	LRT	M-CAP	MetaLR	MetaSVM	MPC	MutationTaster	MutPred2	MVP	Polyphen2	PrimateAI	PROVEAN	REVEL	SIFT	SiPhy	VARITY	Total variants
ABCA1	1292	1292	1292	1292	1292	1292	1182	1292	1292	1292	1292	1291	1292	1292	1292	1292	1292	1292	1292	1292	1292	1292	1292	1292	1292	1293
ABCB11	822	822	822	822	822	822	766	822	822	822	819	820	822	822	822	822	822	822	822	822	822	822	822	822	822	822
ABCG5	506	506	506	506	506	506	0	506	506	506	503	505	506	506	506	506	506	506	506	506	506	506	506	506	506	507
ACAD11	484	484	484	484	484	484	0	484	484	484	0	484	484	484	484	484	484	484	484	0	484	484	484	484	484	484
ADAMTS17	965	965	965	965	965	965	0	965	965	965	965	965	965	965	965	965	965	965	965	965	965	965	965	965	965	965
ADAMTS6	554	554	554	554	554	554	0	554	554	554	554	554	554	554	554	554	554	554	554	554	554	554	554	554	554	554
ALDH16A1	703	703	703	703	703	703	0	703	703	703	703	702	703	703	703	703	703	703	703	703	703	703	703	703	703	707
ALPL	315	315	315	315	315	315	231	315	315	315	315	315	315	315	315	315	315	315	315	315	315	315	315	315	315	317
ANGPTL2	296	296	296	296	296	296	0	296	296	296	296	296	296	296	296	296	296	296	296	296	296	296	296	296	296	296
ANGPTL3	251	251	251	251	251	251	0	251	251	251	250	250	251	251	251	251	251	251	251	251	251	251	251	251	251	251
ANGPTL4	306	306	306	306	306	306	0	306	306	306	301	306	306	306	306	306	306	306	306	306	306	306	306	306	306	306
ANGPTL8	128	128	128	128	128	128	0	128	128	128	128	128	128	128	128	128	128	128	128	1	128	128	128	128	128	128
APBA1	561	561	561	561	561	561	0	561	561	561	561	561	561	561	561	561	561	561	561	561	561	561	561	561	561	564
APOA5	226	226	226	226	226	226	0	226	226	226	224	225	226	226	226	226	226	226	226	226	226	226	226	224	226	226
APOC3	66	66	66	66	66	66	58	66	66	66	66	65	66	66	66	66	66	66	66	66	66	66	66	66	66	66
ARID4B	592	592	592	592	592	592	0	592	592	592	592	592	592	592	592	592	592	592	592	592	592	592	592	592	592	592
ASGR1	215	215	215	215	215	215	0	215	215	215	214	215	215	215	215	215	215	215	215	215	215	215	215	215	215	216
ASXL1	917	917	917	916	917	917	0	916	916	916	916	916	916	916	916	916	917	916	916	916	916	916	916	916	916	919
BRCA1	1013	1013	1013	1013	1013	1013	1006	1013	1013	1013	1007	1010	1013	1013	1013	1013	1013	1013	1013	1013	1013	1013	1013	1013	1013	1013
BRSK2	450	450	450	450	450	450	0	450	450	450	434	449	450	450	434	450	450	450	450	434	450	450	450	450	450	450
BSN	2511	2511	2511	2511	2511	2511	0	2511	2511	2511	2483	2505	2511	2511	2511	2511	2511	2511	2511	2511	2511	2511	2511	2511	2511	2511
CD36	414	414	414	414	414	414	393	414	414	414	414	413	414	414	414	414	414	414	414	414	414	414	414	414	414	417
CDC42SE1	41	41	41	41	41	41	0	41	0	41	41	41	41	41	41	41	41	41	41	41	41	41	41	41	41	41
CEP57	297	297	297	297	297	297	265	297	297	297	297	297	297	297	297	297	297	297	297	297	297	297	297	297	297	297
CETP	298	298	298	298	298	298	261	298	298	298	298	297	298	298	298	298	298	298	298	298	298	298	298	298	298	299
CHEK2	356	356	356	356	356	356	0	356	356	356	354	355	356	356	356	356	356	355	356	356	356	356	356	356	356	356
CLDN10	133	133	133	133	133	133	112	133	133	133	133	133	133	133	133	133	133	133	133	133	133	133	133	133	133	133
CNIH2	44	44	44	44	44	44	0	44	36	44	44	44	44	44	44	44	44	44	44	44	44	44	44	44	44	44
COL4A4	1033	1033	1033	1033	1033	1033	992	1033	1033	1033	0	1031	1033	1033	1033	1033	1033	1033	1032	1032	1033	1033	1033	1033	1033	1036
COL6A1	767	767	767	767	767	767	720	767	767	767	766	765	767	767	767	767	767	767	767	767	767	767	767	767	767	768
COL6A3	2187	2187	2187	2187	2187	2187	1376	2187	2187	2187	2181	2184	2187	2187	2187	2187	2187	2187	2187	2187	2187	2187	2187	2185	2187	2187
CRP	162	162	162	162	162	162	0	162	162	162	162	162	162	162	162	162	162	162	162	162	162	162	162	162	162	162
CST3	106	106	106	106	106	106	83	106	106	106	101	103	106	106	106	106	106	106	106	106	106	106	106	106	106	106
DIS3L	663	663	658	663	663	663	0	663	663	663	590	661	663	663	663	663	663	663	663	663	663	663	663	663	663	663
DTL	386	386	386	386	386	386	0	386	386	386	386	385	386	386	386	386	386	386	386	386	386	386	386	386	386	387
FAM160A1	647	647	647	647	647	647	0	647	647	647	184	645	647	647	0	647	647	647	647	647	647	647	647	647	647	648
GCK	206	206	206	206	206	206	193	206	206	206	199	206	206	206	199	206	206	206	206	199	206	206	206	206	206	206
GHSR	270	270	270	270	270	270	229	270	270	270	269	269	270	270	270	270	270	270	270	270	270	270	270	270	270	271
GIGYF1	812	812	812	812	812	812	0	812	812	812	804	811	812	812	812	812	812	812	812	812	812	812	812	805	812	815
GMPR	247	247	247	247	247	247	0	247	247	247	247	246	247	247	247	247	247	247	247	247	247	247	247	247	247	249
GOLGA8O	133	133	133	133	133	133	0	133	133	133	0	132	133	133	0	133	133	133	0	133	133	133	133	131	133	133
GOT1	218	218	218	218	218	218	0	218	218	218	218	218	218	218	218	218	218	218	218	218	218	218	218	218	218	218
GP1BA	384	384	384	384	384	384	379	384	384	384	296	384	384	384	384	384	384	384	0	384	384	384	384	384	384	384
GP1BB	166	166	166	166	166	166	106	166	166	166	163	166	166	166	166	166	166	166	166	0	166	166	166	166	166	166
GP9	124	124	124	124	124	124	93	124	124	124	124	124	124	124	124	124	124	124	124	124	124	124	124	124	124	124
GPLD1	558	558	558	558	558	558	0	558	558	558	558	558	558	558	558	558	558	558	558	558	558	558	558	558	558	559
GPT	458	458	456	458	458	458	0	458	458	458	458	457	458	458	458	458	458	458	458	458	458	458	458	458	458	458
HBB	83	83	83	83	83	83	83	83	83	83	1	83	83	83	83	83	83	83	83	83	83	83	83	83	83	83
IL17RA	681	681	681	681	681	681	523	681	681	681	664	677	681	681	681	681	681	681	681	681	681	681	681	681	681	683
IL33	203	203	203	203	203	203	0	203	203	203	201	202	203	203	203	203	203	203	203	203	203	203	203	203	203	204
IQGAP2	903	903	903	903	903	903	0	903	903	903	903	900	903	903	903	903	903	903	903	903	903	903	903	903	903	904
IRS1	863	863	863	863	863	863	0	863	863	863	861	861	863	863	863	863	863	863	863	863	863	863	863	862	863	863
ITGA2B	619	619	619	619	619	619	536	619	619	619	615	616	619	619	619	619	619	619	619	619	619	619	619	619	619	619
JAK2	750	750	750	750	750	750	688	750	750	750	750	747	750	750	750	750	750	750	750	750	750	750	750	750	750	751
KLF1	262	262	262	262	262	262	224	262	262	262	262	262	262	262	262	262	262	262	262	262	262	262	262	262	262	262
KRT5	431	431	431	431	431	431	315	431	431	431	423	430	431	431	431	431	431	431	431	431	431	431	431	431	431	431
LCAT	253	253	253	253	253	253	208	253	253	253	253	253	253	253	253	253	253	253	253	253	253	253	253	253	253	253
LDLR	611	611	611	611	611	611	537	611	611	611	611	607	611	611	611	611	611	611	611	611	611	610	611	611	611	611
LIPC	397	397	397	397	397	397	319	397	397	397	397	397	397	397	397	397	397	397	397	397	397	397	397	395	397	398
LPL	335	335	335	335	335	335	279	335	335	335	335	333	335	335	335	335	335	335	335	335	335	335	335	335	335	335
LYPLAL1	188	188	188	188	188	188	0	188	188	188	188	188	188	188	188	188	188	188	188	188	188	188	188	188	188	188
MC1R	320	320	309	320	320	320	253	320	320	320	319	320	320	320	320	320	320	320	320	0	320	320	320	320	320	320
MEPE	319	319	319	319	319	319	0	319	319	319	319	319	319	319	319	319	319	319	319	319	319	319	319	319	319	321
MLH1	457	457	457	457	457	457	451	457	457	457	457	457	457	457	457	457	457	457	457	457	457	457	457	457	457	457
MLXIPL	578	578	578	578	578	578	0	578	578	578	578	575	578	578	578	578	578	578	578	578	578	578	578	578	578	578
MPL	354	354	354	354	354	354	314	354	354	354	327	354	354	354	354	354	354	354	354	354	354	354	354	354	354	354
MSC	150	150	150	150	150	150	0	150	150	150	150	148	150	150	150	150	150	150	150	150	150	150	150	150	150	150
NF1	1224	1224	1223	1224	1224	1224	1051	1224	1224	1224	1224	1224	1224	1224	1224	1224	1224	1224	1224	1224	1224	1224	1224	1224	1224	1225
NPR2	528	528	528	528	528	528	472	528	528	528	528	526	528	528	528	528	528	528	528	528	528	528	528	528	528	528
NR1H3	261	261	261	261	261	261	189	261	261	261	261	260	261	261	261	261	261	261	261	261	261	261	261	261	261	261
NT5C1A	262	262	262	262	262	262	0	262	0	262	262	262	262	262	262	262	262	262	262	262	262	262	262	260	262	262
PALB2	725	725	724	725	725	725	600	725	725	725	722	724	725	725	725	725	725	725	725	725	725	725	725	722	725	726
PAPPA	1014	1014	1014	1014	1014	1014	0	1014	1014	1014	1012	1011	1014	1014	1014	1014	1014	1014	1014	1014	1014	1014	1014	1014	1014	1016
PCSK9	515	515	515	515	515	515	366	515	515	515	498	512	515	515	515	515	515	515	515	515	515	515	515	515	515	515
PDE3B	698	698	698	698	698	698	0	698	698	698	614	697	698	698	698	698	698	698	698	698	698	698	698	698	698	699
PIEZO1	2980	2980	2934	2980	2980	2980	2796	2980	2980	2980	2503	2966	2980	2980	0	2980	2980	2980	2980	2980	2980	2980	2980	2980	2980	2982
PIGK	208	208	208	208	208	208	164	208	208	208	208	208	208	208	208	208	208	208	208	208	208	208	208	208	208	210
PLIN1	404	404	404	404	404	404	276	404	404	404	399	402	404	404	404	404	404	404	404	404	404	404	404	404	404	406
PRRC1	317	317	317	317	317	317	0	317	0	317	308	316	317	317	317	317	317	317	317	317	317	317	317	317	317	319
RAB35	68	68	68	68	68	68	0	68	68	68	68	68	68	68	68	68	68	68	68	68	68	68	68	68	68	68
RHAG	289	289	289	289	289	289	242	289	289	289	289	288	289	289	289	289	289	289	289	289	289	289	289	289	289	289
RRBP1	929	929	929	928	929	929	0	928	927	928	790	924	927	927	655	928	929	928	655	655	927	927	927	928	928	930
SCARB1	289	310	310	310	293	293	279	310	310	310	310	310	310	310	310	310	310	310	310	310	310	310	310	310	289	311
SCUBE3	554	554	554	554	554	554	0	554	554	554	553	554	554	554	554	554	554	554	554	554	554	554	554	554	554	554
SHBG	251	251	251	251	251	251	0	251	251	251	251	251	251	251	251	251	251	251	251	251	251	251	251	251	251	251
SLC22A12	398	398	398	398	398	398	0	398	398	398	383	398	398	398	398	398	398	397	398	374	398	398	398	398	398	398
SLC2A9	362	362	362	362	362	362	279	362	362	362	355	361	362	362	362	362	362	362	362	362	362	362	362	362	362	362
SLC45A2	403	403	403	403	403	403	327	403	403	403	403	401	403	403	403	403	403	403	403	403	403	403	403	403	403	403
SMAD6	638	638	638	638	638	638	469	638	638	638	638	633	638	638	638	638	638	638	638	638	638	638	638	638	638	640
STAB1	1751	1751	1751	1751	1751	1751	0	1751	1751	1751	1751	1751	1751	1751	1751	1751	1751	1751	1751	1751	1751	1751	1751	1751	1751	1756
TET2	1131	1131	1131	1131	1131	1131	0	1131	1131	1131	563	1129	1131	1131	1131	1131	1131	1131	1131	1131	1131	1131	1131	1128	1131	1131
TEX22	125	125	125	125	125	125	0	125	0	125	0	124	125	125	0	125	125	125	125	125	125	125	125	125	125	125
TMEM150B	183	183	183	183	183	183	0	183	183	183	183	183	183	183	183	183	183	183	183	183	183	183	183	183	183	183
TMPRSS6	591	591	591	591	591	591	545	591	591	591	590	588	591	591	591	591	51	591	591	591	591	591	591	591	591	591
TUBB1	318	318	318	318	318	318	308	318	318	318	318	318	318	318	318	318	318	318	318	318	318	318	318	318	318	319
TXNDC16	492	492	492	492	492	492	0	492	492	492	492	491	492	492	492	492	492	492	492	492	492	492	492	492	492	493
VPS52	403	403	403	403	403	403	0	403	0	403	403	403	403	403	403	403	403	403	403	403	403	403	403	403	403	404
ZFAT	774	774	774	774	774	774	0	774	774	774	769	774	774	774	774	774	774	774	774	774	774	774	774	774	774	774
ZNF12	359	359	359	359	359	359	0	359	359	359	356	359	359	359	359	359	359	359	359	359	359	359	359	359	359	359
∑ variants	52484	52505	52439	52503	52488	52488	21538	52503	51346	52503	48528	52386	52502	52502	48322	52503	51965	52501	51712	51085	52502	52501	52502	52479	52482	52569
% predicted	99.8383	99.8783	99.7527	99.8745	99.8459	99.8459	40.9709	99.8745	97.6735	99.8745	92.313	99.6519	99.8725	99.8725	91.9211	99.8745	98.851	99.8706	98.3698	97.177	99.8725	99.8706	99.8725	99.8288	99.8345	na

## Sheet: Table S4
Gene	alphaMissense	CADD	CADD v1.7	DANN	ESM1b	ESM-1v	Eigen	FATHMM	GenoCanyon	LRT	M-CAP	MetaLR	MetaSVM	MPC	MutationTaster	MutPred2	MVP	Polyphen2	PrimateAI	PROVEAN	REVEL	SIFT	SiPhy	VARITY	Total variants
ABCA1	1339	1339	1339	1339	1339	1339	1339	1339	1339	1339	1337	1339	1339	1339	1339	1339	1338	1339	1339	1339	1339	1339	1339	1339	1339
ABCB11	902	902	902	902	902	902	902	902	902	899	898	902	902	902	902	902	902	902	902	902	902	902	902	902	902
ABCG5	366	366	366	366	366	366	366	366	366	366	366	366	366	366	366	366	366	366	366	366	366	366	366	366	366
ACAD11	490	490	490	490	490	490	490	490	490	0	489	490	490	490	490	490	490	490	0	490	490	490	490	490	490
ADAMTS17	1059	1059	1059	1059	1059	1059	1059	1059	1059	1059	1057	1059	1059	1059	1059	1059	1059	1059	1059	1059	1059	1059	1059	1059	1059
ADAMTS6	536	536	536	536	536	536	536	536	536	536	535	536	536	536	536	536	536	536	536	536	536	536	536	536	536
ALDH16A1	744	744	744	744	744	744	744	744	744	744	744	744	744	744	744	744	744	744	744	744	744	744	744	744	744
ALPL	353	353	353	353	353	353	353	353	353	353	352	353	353	353	353	353	353	353	353	353	353	353	353	353	353
ANGPTL2	307	307	307	307	307	307	307	307	307	307	307	307	307	307	307	307	307	307	307	307	307	307	307	307	307
ANGPTL3	291	291	291	291	291	291	291	291	291	291	290	291	291	291	291	291	291	291	291	291	291	291	291	291	291
ANGPTL4	304	304	304	304	304	304	304	304	304	300	303	304	304	304	304	304	304	304	304	304	304	304	304	304	304
ANGPTL8	122	122	122	122	122	122	122	122	122	122	122	122	122	122	122	122	122	122	1	122	122	122	122	122	122
APBA1	596	596	596	596	596	596	596	596	596	596	596	596	596	596	596	596	596	596	596	596	596	596	596	596	596
APOA5	285	285	285	285	285	285	285	285	285	284	284	285	285	285	285	285	285	285	285	285	285	285	284	285	285
APOC3	68	70	70	70	70	70	70	70	70	70	69	70	70	68	70	70	70	70	68	70	70	70	70	70	79
ARID4B	656	656	656	656	656	656	656	656	656	656	654	656	656	656	656	656	656	656	656	656	656	656	656	656	656
ASGR1	238	238	238	238	238	238	238	238	238	237	238	238	238	238	238	238	238	238	238	238	238	238	238	238	238
ASXL1	1032	1033	1033	1032	1033	1033	1032	1032	1032	1032	1032	1032	1032	1032	1032	1033	1032	1031	1031	1032	1032	1032	1032	1032	1033
BRCA1	1125	1125	1125	1125	1125	1125	1125	1125	1125	1118	1122	1125	1125	1124	1125	1125	1125	1125	1124	1125	1125	1125	1125	1125	1125
BRSK2	414	414	414	414	414	414	414	414	414	414	413	414	414	414	414	414	414	414	414	414	414	414	414	414	484
BSN	2782	2782	2782	2782	2782	2782	2782	2782	2782	2725	2777	2782	2782	2782	2782	2782	2782	2779	2782	2782	2782	2782	2779	2782	2782
CD36	534	534	534	534	534	534	534	534	534	534	533	534	534	534	534	534	534	534	534	534	534	534	534	534	534
CDC42SE1	40	40	40	40	40	40	40	0	40	40	40	40	40	40	40	40	40	40	40	40	40	40	40	40	40
CEP57	345	345	345	345	345	345	345	345	345	345	345	345	345	345	345	345	345	345	345	345	345	345	343	345	345
CETP	367	367	367	367	367	367	367	367	367	367	365	367	367	367	367	367	367	367	367	367	367	367	367	367	367
CLDN10	148	148	148	148	148	148	148	148	148	148	148	148	148	148	148	148	148	148	148	148	148	148	148	148	148
CNIH2	50	50	50	50	50	50	50	41	50	50	50	50	50	50	50	50	50	50	50	50	50	50	50	50	50
COL4A4	1136	1136	1136	1136	1136	1136	1136	1136	1136	0	1134	1136	1136	1136	1136	1136	1136	1135	1136	1136	1136	1136	1136	1136	1136
CRP	159	159	159	159	159	159	159	159	159	159	159	159	159	159	159	159	159	159	159	159	159	159	159	159	159
DIS3L	729	729	729	729	729	729	729	729	729	656	727	729	729	729	729	729	729	729	729	729	729	729	729	729	729
DTL	410	410	410	410	410	410	410	410	410	410	410	410	410	410	410	410	410	410	410	410	410	410	410	410	410
FAM160A1	749	749	749	749	749	749	749	749	749	205	748	749	749	0	749	749	749	749	749	749	749	749	749	749	749
GCK	192	192	192	192	192	192	192	192	192	192	192	192	192	192	192	192	192	192	192	192	192	192	192	192	209
GIGYF1	864	864	864	864	864	864	864	864	864	854	864	864	864	864	864	864	864	864	864	864	864	864	855	864	864
GMPR	282	282	282	282	282	282	282	282	282	282	281	282	282	282	282	282	282	282	282	282	282	282	282	282	282
GOT1	231	231	231	231	231	231	231	231	231	231	231	231	231	231	231	231	231	231	231	231	231	231	231	231	231
GP1BA	435	435	435	435	435	435	435	435	435	321	435	435	435	435	435	435	435	0	435	435	435	435	434	435	435
GP1BB	177	177	177	177	177	177	177	177	177	176	177	177	177	177	177	177	177	177	0	177	177	177	177	177	177
GP9	131	131	131	131	131	131	131	131	131	131	131	131	131	131	131	131	131	131	131	131	131	131	131	131	131
GPLD1	629	629	629	629	629	629	629	629	629	629	628	629	629	629	629	629	629	629	629	629	629	629	629	629	629
GPT	510	510	510	510	510	510	510	510	510	510	510	510	510	510	510	510	510	510	510	510	510	510	510	510	510
HBB	95	95	95	95	95	95	95	95	95	1	95	95	95	95	95	95	95	95	95	95	95	95	95	95	95
IL17RA	771	771	771	771	771	771	771	771	771	755	768	771	771	771	771	771	771	771	771	771	771	771	771	771	771
IL33	244	244	244	244	244	244	244	244	244	242	243	244	244	244	244	244	244	244	244	244	244	244	244	244	244
IQGAP2	962	962	962	962	962	962	962	962	962	962	961	962	962	962	962	962	962	962	962	962	962	962	962	962	962
IRS1	930	930	930	930	930	930	930	930	930	929	930	930	930	930	930	930	930	930	930	930	930	930	929	930	930
ITGA2B	648	648	648	648	648	648	648	648	648	648	646	648	648	648	648	648	648	648	648	648	648	648	648	648	648
JAK2	757	757	757	757	757	757	757	757	757	757	755	757	757	757	757	757	757	757	757	757	757	757	757	757	757
KLF1	265	265	265	265	265	265	265	265	265	265	265	265	265	265	265	265	265	265	265	265	265	265	265	265	265
KRT5	448	448	448	448	448	448	448	448	448	436	448	448	448	448	448	448	448	448	448	448	448	448	448	448	448
LCAT	252	252	252	252	252	252	252	252	252	252	252	252	252	252	252	252	252	252	252	252	252	252	252	252	252
LDLR	631	631	631	631	631	631	631	631	631	631	630	631	631	631	631	631	631	631	631	631	630	631	631	631	631
LIPC	443	443	443	443	443	443	443	443	443	443	443	443	443	443	443	443	443	443	443	443	443	443	442	443	443
LPL	354	354	354	354	354	354	354	354	354	353	354	354	354	354	354	354	354	354	354	354	354	354	354	354	354
LYPLAL1	214	214	214	214	214	214	214	214	214	214	212	214	214	214	214	214	214	214	214	214	214	214	214	214	214
MLH1	541	541	541	541	541	541	541	541	541	541	541	541	541	541	541	541	541	541	541	541	541	541	541	541	541
MLXIPL	581	581	581	581	581	581	581	581	581	581	581	581	581	581	581	581	581	581	581	581	581	581	581	581	581
MPL	418	418	418	418	418	418	418	418	418	392	417	418	418	418	418	418	418	418	418	418	418	418	418	418	418
MSC	202	202	202	202	202	202	202	202	202	202	200	202	202	202	202	202	202	202	202	202	202	202	202	202	202
NF1	1134	1134	1134	1134	1134	1134	1134	1134	1134	1134	1132	1134	1134	1134	1134	1134	1134	1134	1134	1134	1134	1134	1134	1134	1134
NPR2	506	506	506	506	506	506	506	506	506	506	506	506	506	506	506	506	506	506	506	506	506	506	506	506	506
NR1H3	254	254	254	254	254	254	254	254	254	254	254	254	254	254	254	254	254	254	254	254	254	254	254	254	296
NT5C1A	263	263	263	263	263	263	263	0	263	263	263	263	263	263	263	263	263	263	263	263	263	263	260	263	263
PALB2	814	814	814	814	814	814	814	814	814	813	814	814	814	814	814	814	814	814	814	814	814	814	813	814	814
PAPPA	1075	1075	1075	1075	1075	1075	1075	1075	1075	1073	1075	1075	1075	1075	1075	1075	1075	1075	1075	1075	1075	1075	1075	1075	1075
PCSK9	588	588	588	588	588	588	588	588	588	575	585	588	588	588	588	588	588	588	588	588	588	588	588	588	588
PDE3B	818	818	818	818	818	818	818	818	818	722	817	818	818	818	818	818	818	818	818	818	818	818	818	818	818
PIEZO1	3112	3112	3112	3112	3112	3112	3112	3112	3112	2604	3095	3112	3112	0	3112	3112	3112	3112	3112	3112	3112	3112	3111	3112	3112
PIGK	250	250	250	250	250	250	250	250	250	250	250	250	250	250	250	250	250	250	250	250	250	250	250	250	250
PLIN1	499	499	499	499	499	499	499	499	499	494	496	499	499	499	499	499	499	499	499	499	499	499	499	499	499
PRRC1	345	345	345	345	345	345	345	0	345	344	343	345	345	345	345	345	345	345	345	345	345	345	345	345	367
RAB35	66	66	66	66	66	66	66	66	66	66	65	66	66	66	66	66	66	66	66	66	66	66	66	66	66
RRBP1	1008	1008	1008	1008	1008	1008	1008	1008	1008	859	1006	1008	1008	769	1008	1008	1008	769	769	1008	1008	1008	1008	1008	1008
SCARB1	308	308	308	308	308	308	308	308	308	308	308	308	308	308	308	308	308	308	308	308	308	308	308	308	367
SCUBE3	567	567	567	567	567	567	567	567	567	566	567	567	567	567	567	567	567	567	567	567	567	567	567	567	567
SHBG	273	273	273	273	273	273	273	273	273	273	272	273	273	273	273	273	273	273	273	273	273	273	273	273	273
SLC22A12	399	399	399	399	399	399	399	399	399	383	398	399	399	399	399	399	398	399	378	399	399	399	399	399	399
SLC2A9	439	439	439	439	439	439	439	439	439	437	439	439	439	439	439	439	439	439	439	439	439	439	439	439	439
TET2	1308	1308	1308	1308	1308	1308	1308	1308	1308	629	1305	1308	1308	1308	1308	1308	1308	1308	1308	1308	1308	1308	1308	1308	1308
TEX22	129	129	129	129	129	129	129	0	129	0	129	129	129	0	129	129	129	129	129	129	129	129	129	129	129
TMEM150B	205	205	205	205	205	205	205	205	205	205	205	205	205	205	205	205	205	205	205	205	205	205	205	205	205
TMPRSS6	615	615	615	615	615	615	615	615	615	611	612	615	615	615	615	42	615	615	615	615	615	615	615	615	615
TUBB1	369	369	369	369	369	369	369	369	369	369	368	369	369	369	369	369	369	369	369	369	369	369	369	369	369
TXNDC16	538	538	538	538	538	538	538	538	538	538	537	538	538	538	538	538	538	538	538	538	538	538	538	538	538
VPS52	449	449	449	449	449	449	449	0	449	449	449	449	449	449	449	449	449	449	449	449	449	449	449	449	449
ZFAT	838	838	838	838	838	838	838	838	838	835	836	838	838	838	838	838	838	838	838	838	838	838	838	838	838
ZNF12	370	370	370	370	370	370	370	370	370	360	370	370	370	370	370	370	370	370	370	370	370	370	370	370	370
∑ variants	48422	48425	48425	48424	48425	48425	48424	47189	48424	44212	48330	48424	48424	44192	48424	47852	48422	47745	47372	48424	48423	48424	48401	48424	48644
% predicted	99.5436	99.5498	99.5498	99.5477	99.5498	99.5498	99.5477	97.0089	99.5477	90.8889	99.3545	99.5477	99.5477	90.8478	99.5477	98.3718	99.5436	98.1519	97.3851	99.5477	99.5457	99.5477	99.5005	99.5477	na
