# Supplementary material for: Benchmarking computational variant effect predictors by their ability to infer human traits
Source: Genome Biol. 2024 Jul 1;25:172. doi: 10.1186/s13059-024-03314-7 (PMC11218265; doi:10.1186/s13059-024-03314-7)
Supplement: Supplementary file 4 — Additional file 4. The genes for which predictors provided too few predictions. [file 13059_2024_3314_MOESM4_ESM.xlsx]

## Sheet: Table S5
Gene	VEPs that made < 10 predictions for a given gene
ACAD11	LRT; PrimateAI
ANGPTL8	PrimateAI
CDC42SE1	FATHMM
COL4A4	LRT
FAM160A1	MPC
GOLGA8O	LRT; MPC; PolyPhen2
GP1BA	PolyPhen2
GP1BB	PrimateAI
MC1R	PrimateAI
NT5C1A	FATHMM
PIEZO1	MPC
PRRC1	FATHMM
TEX22	FATHMM; LRT; MPC
VPS52	FATHMM
